# Supplementary material for: Micronutrients as Mitigators of Endocrine Disrupting Chemical Health Effects: A Scoping Review and Framework for Epidemiologic Studies
Source: Curr Environ Health Rep. 2026 May 1;13(1):19. doi: 10.1007/s40572-026-00536-8 (PMC13132905; doi:10.1007/s40572-026-00536-8)
Supplement: Supplementary file 1 — Supplementary Material 1 (XLXS 34.0 KB) [file 40572_2026_536_MOESM1_ESM.xlsx]

## Sheet: Supplemental Table 1
Supplemental Table 1. PubMed search strategy (conducted March 28, 2025)
#	Terms	Results
1	micronutrients [mesh] OR micronutrient* [tiab] OR vitamin* [tiab] OR “Vitamin A” [Mesh] OR carotenoids [mesh] OR “beta carotene” [mesh] OR cryptoxanthins [mesh] OR thiamine [mesh] OR riboflavin [mesh] OR niacin [mesh] OR pantothenic acid [mesh] OR “Vitamin B 6” [mesh] OR biotin [mesh] OR "folic acid" [mesh] OR “vitamin B 12” [mesh] OR betaine [mesh] OR choline [mesh] OR “ascorbic acid” [mesh] OR …	1850145
2	modif* [tiab] OR attenuat* [tiab] OR mitigat* [tiab] OR protect* [tiab] OR modulat* [tiab] OR ameliorat* [tiab] OR detoxif* [tiab] OR counteract* [tiab] OR interact* [tiab] OR prevent* [tiab] OR exacerbat* [tiab] OR worsen* [tiab] OR improve*[tiab] OR mediat*[tiab] OR interplay*[tiab]	10766834
3	humans [mesh] OR persons [mesh] OR cohort [tiab] OR "cross sectional*" [tiab] OR trial [tiab] OR "case-control" [tiab] OR prospective* [tiab] OR retrospective* [tiab] OR longitudinal* [tiab] OR epidemiological [tiab] OR observational [tiab] OR population [tiab] OR men [tiab] OR women [tiab] OR individuals [tiab] OR adult* [tiab] OR male* [tiab] OR female* [tiab] OR middle-aged [tiab] OR child [ti…	26896061
4	“Endocrine disruptors” [mesh] OR "Endocrine disruptor*” [tiab] OR “endocrine disrupting chemical*” [tiab] OR “metabolism disrupting chemical*” [tiab] OR “metabolic disrupting chemical*” [tiab] OR “Persistent Organic Pollutants” [mesh] OR "persistent organic pollutant*" [tiab] OR Dioxins [Mesh] OR "Dioxins and Dioxin-like Compounds"[Mesh] OR dioxin* [tiab] OR dibenzodioxin* [tiab] OR dibenzofuran*…	450396
5	editorial[ptyp] OR comment[ptyp] OR news[ptyp] OR letter[ptyp] OR review[ptyp] OR systematic review[ptyp] OR systematic review[ti] OR meta-analysis[ptyp] OR meta-analysis[ti] OR meta-analyses[ti] OR retracted publication[ptyp] OR retraction of publication[ptyp] OR retraction of publication[tiab] OR retraction notice[ti]	6248905
6	"Animals"[Mesh] NOT "Humans"[Mesh]	5321074
8	(#1 AND #2 AND #3 #4) NOT #5 NOT #6	3030

## Sheet: Supplemental Table 2
Supplemental Table 2. Description of included studies
Reference	Country (study)	Study design	Population	N	EDC Exposure	Nutrient Mitigator	Outcome	Covariates	Statistical approach	Mitigation method (per study author)	Addressed mitigator confounding	Considered nonlinearity for mitigator	Results	Results overview
Aimuzi 2024 [131]	U.S. (NHANES)	Cross sectional	Adolescents (12-19 y)	712	OPE (urine)	VD (serum 25OHD, <50 nmol/L)	Lung function, asthma	uCr, age, race/ethnicity, poverty income ratio, BMI, sex, family Hx of asthma, physical activity, survey cycle	Product term; stratification	EMM	No	No	Association of OPE metabolites (BDCIPP, DNBP, BCIPP) with higher odds of asthma appeared stronger in participants with VD insufficiency compared to those with VD sufficiency (p-int >0.3). Several OPE metabolites associated with better lung function measures (lower FEV1 or FVC, p-int >0.25; and lower FeNO, p-int=0.04) in those with VD sufficiency but not insufficiency.	Attenuate*
Aker 2024 [132]	Canada (Q2017)	Cross sectional	Inuit participants (³16 y)	1326	PFAS (plasma)	VD (serum unspecified, <30 ng/mL)	Lung function	sex, age, income, marital status, active and passive smoking, marijuana use, waist circumference, overcrowding, food security, n-3 PUFA, VD, fruit/veg intake, mercury	Product term; stratification	EMM	No	No	Associations of PFDA and PFOS with lower lung function (FEV1/FVC) were stronger in individuals with VD deficiency (p-int <0.05).	Attenuate*
Alvarez-Pedrerol 2009 [96]	Spain (INMA)	Cross sectional	Pregnant women	1090	OCC (serum)	Iodine (diet/supp, <250 μg/d)	Thyroid hormones	age, weight, parity, smoking, education, gestational age	Product term	EMM	No	No	Association between OCCs and thyroid outcomes did not vary by iodine intake (p-int >0.05).	Neither*
Blount 2006 [88]	U.S. (NHANES)	Cross sectional	Women and girls (³12 y)	1111	Perchlorate (urine)	Iodine (urine, <100 μg/L)	Thyroid hormones	uCr, age, BMI, race, estrogen use, CRP, menopause, menarche, pregnancy, kcal intake, nitrate, hours of fasting, beta blocker, and/or thiocyanate	Stratification	Did not specify	No	No	Perchlorate associated with lower T4 in women with low urinary iodine but not at higher concentrations.	Attenuate
Buckley 2024 [102]	U.S. (HOME)	Cross sectional and cohort	Adolescents	197	PFAS (serum)	Ca (diet, 2-24HR, <491 mg/1000 kcal)	Bone mineral content	parity, breastfeeding, sex, income, age, passive smoke, physical activity, HEI score; intake of fish, dairy, Ca, VD	Product term	EMM	No	No	PFOS, PFNA, PFOA, and PFAS mixture associated with lower site-specific bone mineral content z-score in adolescents with calcium intake below but not at or above the median (p-int <0.05).	Attenuate*
Cano-Sancho 2023 [79]	Spain (INMA)	Cohort	Mother-child pairs (7 y)	558-660	PFAS (plasma), OCC (serum)	VB9 (plasma, <11.4, >19.0 mmol/dL) VB12 (serum, <302, >339 pmol/L) VD (plasma 25OHD; tertiles) VA (serum retinol <1.7, >2.3 mmol/L) Carotenoids (serum, e.g., b-cryptoxanthin <0.1, >0.2 umol/L)	Overweight/ obesity, BMIz	ppBMI, maternal and child age, education, region of residence, smoking, sex	BKMR interaction plots; Product term and RERI	Interaction	Yes; described confounder selection for mitigator	Yes; BKMR, GAM	OCCs associated with higher risk of overweight/obesity and higher BMIz in individuals with highest tertiles of VB12 (HCB; p-int=0.02 and 0.002) and VB9 (b-HCH; p-int=0.26 and 0.11), but not in lowest tertile. Associations of PFOS with higher risk of childhood overweight/obesity risk and BMIz were strengthened at higher levels of retinol (p-int=0.069 and 0.076) and at lower levels of b-cryptoxanth…	Both*
Cathey 2023 [103]	Mexico (ELEMENT)	RCT	Pregnant women	289	Phthalates (urine)	Ca (supp, 480 mg elemental Ca vs placebo)	Bone integrity	age, ppBMI, education, parity, gestational age	Product term	EMM	Yes; mitigator was randomized	No	Phthalates metabolites (MEHP, MEHHP, MCPP) associated with lower site-specific bone integrity measures in the Ca supp group and higher bone integrity measures in the placebo group (p-int <0.05).	Exacerbate*
Chen 2024 [106]	U.S. (AHS)	Cohort	Male pesticide applicators and spouses	30,177-59,632	Nitrate, nitrite (diet, water source)	VC (diet, FFQ, <146.3 mg/d) Heme iron (diet, FFQ, <403.8 mg/d)	Kidney function (ESRD)	age, sex, education, smoking, state of residence, energy intake	Product term; stratification	EMM	No	No	Dietary nitrite associated with higher risk of ESRD in individuals with VC intake below median (p-int=0.7); VC and heme iron did not modify associations of dietary nitrate, water nitrite, or water nitrate with ESRD.	Attenuate
Chen 2025 [122]	China (MABC)	Cohort	Mother-child pairs (3-6 y)	2910	Phthalates (urine)	VD (serum 25OHD, latent class growth model) VB9 (supp, yes/no, latent class growth model)	Behavioral and emotional problems	25OHD, folic acid supp, education, maternal age, ppBMI, smoking, alcohol use, child sex	Product term; stratification	EMM	No	No	Phthalates mixtures in trimester 2 associated with higher risk of difficulties with peer relations and lower risk of difficulties with prosocial behaviors in children whose mothers took prenatal folic acid supp compared to no supp (p-int <0.05). Phthalates mixtures in trimester 2 associated with lower risk of difficulties with prosocial behavior and in trimester 3 with higher risk of conduct prob…	Both*
Chevrier 2013 [98]	U.S. (CHAMACOS)	Cohort	Mother-infant pairs	364 -476	BPA (urine)	Iodine (diet, FFQ, <220 μg/d)	Thyroid hormones	maternal: age, education, country of birth, poverty level, alcohol use, drug use, iodine intake, serum HCB and PCB; neonatal: maternal country of birth, child age	Product term; stratification	EMM	No	No	Associations of BPA with thyroid outcomes did not vary by iodine intake (p-int >0.5; stratified results not presented)	Neither*
Chu 2025 [84]	U.S. (NHANES)	Cross sectional	Adults (³18 y)	3847	Glyphosate (urine)	Se (diet/supp, <110.90 μg/d; whole blood, <191.30 μg/L)	All-cause mortality	age, sex, ethnicity, PIR, smoking, alcohol use, BMI, physical activity, hypertension, hypercholesterolemia, diabetes, chronic kidney disease, uCr.	Product term; stratification	EMM	No	No	Glyphosate associated with higher risk of mortality in individuals with higher whole blood Se, but not at lower concentrations (p-int=0.5). Association between glyphosate and morality did not vary by Se intake (p-int=0.7).	Exacerbate
Coiffier 2023 [99]	France (SEPAGES)	Cohort	Mother-infant pairs	442	Phthalates, phenols (urine)	Iodine (urine, <150 μg/L)	Thyroid hormones	child age and sex, delivery mode, maternal age, ppBMI, parity, education, smoking, iodine, selenium	Product term; stratification	EMM	No	No	Associations of MiBP with higher T4 (p-int=0.03) and of BPS (p-int=0.06) and butyl-paraben (p-int=0.09) with higher TSH were stronger in infants whose mothers had low iodine concentrations <150 ug/L, but were not statistically significant within strata.	Attenuate*
Cui 2022 [108]	China	Cohort	Pregnant women	1044	PFAS (cord serum)	Iron (prenatal supp yes/no)	Hemoglobin and hematocrit	maternal age, ppBMI, gestational age at blood collection, infant sex, education, family income, parity, passive smoking, gestational diabetes or hypertension, folic acid supp	Product term	EMM	No	No	Several PFAS associated with higher hematocrit and hemoglobin in women who did not take iron supp, but not in those who did take iron supp (p-int<0.01).	Attenuate*
Duarte-Salles 2012 [146]	Spain (INMA)	Cohort	Mother-infant pairs	586	PAH (Dietary BaP)	VA (diet, FFQ) VC (diet, FFQ, £189.41 mg/d) VE (diet, FFQ)	Birth outcomes (BW, BL, SGA)	Child sex, gestational age, parity, active or passive smoking, maternal region of origin, education level, height, pre-pregnancy weight, energy intake	Product term; stratification	EMM	No	No	Higher dietary BaP associated with lower birth weight, lower birth length, and higher risk of SGA in women with low VC intake, but not in women with higher VC intake (p-int=0.026 to 0.088). No evidence of interactions between BaP and other nutrients (VA, VE).	Attenuate*
Duarte-Salles 2013 [147]	Norway (MoBa)	Cohort	Mother-infant pairs	50651	PAH (Dietary BaP)	VA (diet/supp, FFQ) VC (diet/supp, FFQ, <85 mg/d, tertiles) VE (diet/supp, FFQ)	Birth outcomes (BW, BL)	gestational age, sex of the child, age of the mother, parity, smoking, maternal ppBMI, GWG, plausibility of energy intake, VC intake	Product term; stratification	EMM	No	No	Higher dietary BaP associated with lower birth weight in women with low VC intake, but not in women with higher VC intake (p-int=0.02). Dietary BaP associated with lower birth weight among women with low VA and VE intake, but not in women with higher intake (p-int >0.05). No evidence of interactions between BaP and nutrients (VC, VA, VE) with birth length.	Attenuate*
Freire 2023 [90]	Spain (INMA)	Cross sectional	Adolescent boys	129	PFAS (plasma)	Iodine (diet, FFQ, <108 μg/d)	Thyroid hormones	age, education, fish intake	Stratification	EMM	No	No	Several PFAS associated with higher TT3 and FT4 in adolescents with iodine intake below median but not above the median. PFAS mixture marginally associated with higher FT4 in boys with lower iodine intake.	Attenuate
Gao 2024a [95]	U.S. (NHANES)	Cross sectional	Adults	2385	Phthalates, phenols (urine)	Iodine (urine, <100 μg/L)	Thyroid hormones	NHANES cycle, six-month survey period, age, BMI, gender, smoking, alcohol use, race, activity level, education, medication hx, marital status, PIR, uCr	Stratification	EMM	No	No	Phenol and phthalates mixtures (and several individual metabolites) associated with lower T4 and TSH concentrations in individuals with higher urinary iodine concentrations but not low concentrations.	Exacerbate
Gao 2024b [137]	China (MABC)	Cohort	Mother-child pairs (6 y)	3209	Phthalates (urine)	VD (serum 25OHD, <20, 20-30, >30 ng/mL)	Autistic traits	age, ppBMI, education, ethnicity, income, smoking, alcohol use, parity, lead exposure, IQ	Stratification	EMM	No	No	Phthalates mixtures associated with higher risk of autistic traits in children ages 1.5-6 y whose mothers had VD deficiency during pregnancy, but not in children whose mothers were VD sufficient	Attenuate
Gao 2024c [72]	China (SBC)	Cohort	Mother-child pairs (2 y)	746	PFAS (plasma)	VD (serum 25OHD, <30 ng/mL)	Neurodevelopmental delay	age, education, parity, ppBMI, seafood intake, nutrient supp	Product term; stratification with matching	EMM	Yes; included confounders for mitigator in DAG	No	Association between PFAS and PFAS mixtures with neurodevelopmental delay did not vary by VD status (p-int>0.05), except PFDoA which was associated with higher odds of neurodevelopmental delay in the VD insufficient group by not sufficient group (p-int =0.03).	Attenuate*
Han 2018 [130]	U.S. (NHANES)	Cross sectional	Children and adolescents with asthma (6-17 y)	220	PAH (urine)	VD (serum 25OHD, <30 ng/mL)	Lung function	age, gender, race/ethnicity, health insurance, BMIz, serum cotinine, uCr, steroid use in past 2 d, family hx of asthma	Product term; stratification	EMM	No	No	Urinary PAH metabolites associated with lower lung function (% predicted FEV₁ and FEV₁/FVC) in children with VD insufficiency, but not in those with sufficient VD levels (p-int <0.1).	Attenuate*
Hofe 2014 [74]	U.S. (NHANES)	Cross sectional	Adults (³20 y)	5041	PCB (serum)	Carotenoids (sum of serum a/b-carotene, a-/b-cryptoxanthin, lycopene, lutein, zeaxanthin)	Type 2 diabetes	age, race/ethnicity, PIR, BMI, and sex	Product term	Interaction	No	Yes; quadratic terms	Association of PCB 118 and PCB 126 with higher odds of type 2 diabetes were attenuated at higher concentrations of serum carotenoids (p-int <0.05).	Attenuate*
Hu 2021 [83]	China	Cross sectional	Adults	329	PBDE (plasma)	Essential metals (urine Co, Cu, iron, Mg, Mn, Mo, Se, Sr, Zn)	Thyroid hormones	age, gender, BMI, education, smoking, alcohol use, urinary iodine/Cr ratio	BKMR interaction plots	Interaction	No	Yes; BKMR, trend test for tertiles	No evidence of an interaction between metals and chemicals after visual assessment of interaction plots from BKMR	Neither*
Hu 2024 [119]	Canada (MIREC)	Cohort	Mother-infant pairs	1982	OCC (plasma)	VB9 (supp, <400 ug/d; plasma, <51.5 nmol/L)	Birth outcomes (BW)	age, race/ethnicity, education, smoking, parity, infant sex, ppBMI, gestational age, plasma lipid	Product terms selected using elastic net	EMM	Yes; described confounder selection for mitigator	No	Elastic net models selected interactions of folic acid supp with DDE and PCB118 for final model. PCB118 associated with lower birth weight in those with low folic acid supp but not in those with adequate folic acid supp. Conversely, DDE associated with lower birth weight in those with adequate folic acid supp but not low folic acid supp. Results were similar in supplemental analyses using plasma …	Both*
Hu 2025 [148]	China (Wuhan Twin Birth Cohort)	Cross sectional	Mother-twin infant pairs	102	PFAS (cord serum)	VA, betaine/choline, VB2, VB3, VB6, VB9, VB5, VB7, VC, VE, VK, VD (cord serum continuous)	Birth weight	maternal age, education, prepregnancy BMI, parity, twin zygosity, twin sex	Mediation (causal mediation)	Mediation	Yes; presented DAGs for exposure-mediator and mediator-outcome association	No	Mediation analyses were conducted for metabolites (untargted metabolomics) associated with PFAS and birth weight. Lower VA mediated 36.9% of the association between intra-twin PFHpS exposure difference and higher birthweight difference (p=0.038 for indirect effect).	Attenuate*
Huang 2022 [114]	U.S. (NHANES)	Cross sectional	Adults (>19 y)	9187	Household pesticides (questionnaire)	Mg (diet, 24HR, <175 g/d)	Type 2 diabetes	age, gender, race/ethnicity, obesity, total calcium, cotinine, work activity, education, marital status, smoking status, waist circumference, BMI, income, alcohol use, antacids, kidney disease; intake of fiber, protein, Ca, VD, Mg	Product term; stratification	EMM	No	No	Household pesticide use associated with higher odds of type 2 diabetes in those with low Mg intake, but not in those with higher Mg intake (p-int=0.035).	Attenuate*
Huang 2023 [113]	U.S. (NHANES)	Cross sectional	Women of reproductive age (18-45 y)	2680	Household pesticides (questionnaire)	VC (diet, 24HR, <45.1 mg/d) VE (diet, 24HR, <6.9 mg/d) Se (diet, 24HR, <94.8 μg/d) Zn (diet, 24HR, <8 mg/d)	Infertility	age, race/ethnicity, income, smoking, education, marital status, work activity, cotinine, waist circumference, BMI, alcohol use, MMS use; intake of Zn, Se, VE, VC, VA, VB3, VD, VK, Na, K, Ph, Ca, Mg, Cu, iron, caffeine, VB9, lycopene, b-cryptoxanthin, b-carotene, lutein-zeaxanthin, energy, protein, fiber	Product term; stratification	EMM	No	No	Household pesticide use associated with higher odds of infertility in women with low zinc intake, but not higher zinc intake (p-int =0.047). No evidence of interaction between pesticides and other nutrients (Se, VE, VC).	Attenuate*
Huang 2024a [123]	China (SBC)	Cohort	Mother-child pairs (4 y)	1610	PFAS (plasma)	VB9 (supp, yes/no)	Autism traits	age, ppBMI, education, financial difficulty, gestational week, parity, infant sex	Stratification with two-sample z-test	EMM	No	No	PFOA associated with higher risk of autistic traits in women who reported never or occasional pre-pregnancy folic acid supplementation, but was not associated in women who reported daily pre-pregnancy folic acid supplementation (z-test p-value=0.321).	Attenuate
Huang 2024 b[126]	U.S. (NHANES)	Cross sectional	Adults (20-90 y)	1439	PFAS (serum), phthalates, phenols (urine)	VA, VB1, VB2, VB3, VB6, VB12, VK, choline (diet/supp, 24HR, not specified) VC (diet/supp, 24HR, £100 mg/d diet) VE (diet/supp, 24HR, £7.41 mg/d diet)	Biological aging	age, gender, race, education, PIR, BMI, smoking, alcohol use	Product term	Interaction	No	No	EDC mixture associated with higher biological aging acceleration in participants with low dietary intake of VC but not at higher intakes (p-int=0.018). Results were similar for dietary VE (p-int=0.028), and dietary VB2, B6, B12, choline, and supplemental VC (p-int >0.1).	Attenuate*
India-Aldana 2024 [120]	Mexico (PROGRESS)	Cohort	Mother-child pairs (9 y)	205-234	43 chemicals, including OPE (urine), phthalates (urine)	VB9 (supp, <600 μg/d)	Liver injury	ppBMI, age, SES, parity, passive or active smoking, alcohol use, child sex and age	Product term; stratification	EMM	No	No	OPE mixtures associated with higher ALT and AST in children whose mothers took low folic acid supp during pregnancy, but not higher doses p (p-int <0.05). Mixtures of low molecular weight phthalatess (p-int <0.05) and high molecular weight phthalatess (p-int=0.051) associated with higher odds of AST:ALT>1 in mothers who took low folic acid supp but not higher doses.	Attenuate*
Kadry 2023 [85]	U.S. (NHANES)	Cross sectional	Adults (20-79 y)	5982	PAH (urine)	VD (serum 25OHD, <50 nmol/L)	Inflammation and albuminuria	age, sex, BMI, race/ethnicity, smoking, alcohol use, diabetes, hypertension	Product term	Interaction	No	No	Association of PAH with inflammation and albuminuria did not vary by VD status (p-int >0.05; results not presented). Higher ratio of VD to PAH associated with lower odds of inflammation and albuminuria.	Attenuate
Karami 2013 [139]	U.S. (AHS)	Case control	Male pesticide applicators	2221	Pesticides (questionnaire)	VD (SNPs)	Prostate cancer	age, state	Product term; stratification	EMM	Yes; mitigator was genetic variant	No	Paration and terbufos associated with higher risk of prostate cancer in individuals with variants in VD genes (RXRB, GC, VDR), but not in individuals with referent genotype (FDR p-int <0.20).	Attenuate*
Kim 2011 [145]	South Korea (MOCEH)	Cross sectional	Pregnant women	715	PAH (urine)	VC (diet; 24HR; <75.7, >141.5 μg/d)	Oxidative stress	maternal age, ppBMI, income, urinary cotinine, gestational age, dietary supps, local centers, income, energy intake	Stratification	EMM	No	No	2-NAP and 1-PYR associated with higher oxidative stress (higher MDA) in lower tertiles of VC intake but not the highest tertile.	Attenuate
Kim 2016 [144]	South Korea	RCT	Older adults (³60 y)	141	PFAS (serum)	VC (supp, 4 wk 1000 mg/d vs placebo)	Insulin resistance, oxidative stress	age, sex, BMI, cotinine, PM10, O3, NO2, outdoor temperature, dew point, treatment arm, treatment	Stratification	EMM	Yes; mitigator was randomized	No	PFOS and PFDoDA associated with higher HOMA-IR, higher odds of HOMA-IR ³2.5, and higher oxidative stress (higher MDA and 8-OHdG) in participants at baseline and placebo group, but not in the VC supp group.	Attenuate
King 2025 [89]	China (TJSZC)	Cross sectional	Adults (20-80 y)	2355	Perchlorate (urine)	Iodine (urine; <180.2 μg/L)	CVD and risk factors	age, sex, education, smoking, CVD family hx, urinary iodine, urinary nitrate and thiocyanate	Product term; stratification	EMM	No	No	Perchlorate associated with higher odds of CVD in individuals with lower urinary iodine, but not higher urinary iodine (p-int=0.18).	Attenuate
Lebeaux 2020 [91]	U.S. (HOME)	Cohort	Mother-infant pairs	185 -256	PFAS (serum)	Iodine (urine, <150 μg/g)	Thyroid hormones	age, race/ethnicity, marital status, education, income, cotinine, alcohol use, parity, ppBMI, child sex, gestational week at blood collection, delivery mode	Product term	EMM	No	No	PFHxS associated with lower cord blood TT4, TT3, FT4 (p-int = 0.001 to 0.03) in mothers with lower urinary iodine but not higher iodine concentrations. Associations between PFAS mixtures and thyroid hormones in BKMR did not differ by iodine status. No evidence that iodine status modified associations of PFAS with maternal thyroid hormones.	Attenuate*
Li 2019 [82]	U.S. (NHANES)	Cross sectional	Individuals (12-85 y)	1605	Phthalates (urine)	VA, VC, VE, carotenoids (serum; <median)	Insulin resistance	age, gender, BMI, race, education, physical activity, serum cotinine, uCr, PIR	BKMR interaction plots; Product term; stratification	EMM	No	Yes; BKMR	ΣDEHP associated with higher HOMA-IR in individuals with lower β-carotene but not in those with higher β-carotene (p-int=0.06). Results were similar for other antioxidants (p-int>0.10).	Attenuate*
Li 2024 [135]	China (MABC)	Cohort	Mother-child pairs (3-6 y)	2410	OPE (urine)	VD (serum 25OHD, <20 ng/L)	ADHD symptoms	income, child sex, maternal age, intelligence score, parity, education, GWG, breastfeeding duration	Stratification	EMM	No	No	OPEs in the trimester 1 (DBP, TCEP) and 3 (BBOEP, DPHP) and across pregnancy (DPHP) associated with higher odds of scoring high for ADHD symptoms for children whose mothers had VD deficiency during pregnancy, but in children whose mothers were not deficient.	Attenuate
Lin 2022 [125]	U.S. (NHANES)	Cross sectional	Adults (³18 y)	4429	Phthalates (urine)	VB2 (diet, 24HR, <1.8 mg/d)	Lung function, peripheral monocytes, neutrophils	sex, age, race, education, hx of diabetes, hypertension	Product term; stratification	EMM	No	No	MBP associated with higher odds of impaired lung function in individuals with low VB2 intake but not in those with higher intake (p-int=0.026). No evidence of interaction between MBP and VB2 for neutrophils and monocytes.	Attenuate*
Lin 2024 [109]	Taiwan (YOTA)	Cohort	Adolescents and young adults (12-30 y)	502	PFAS (plasma)	VB12 (serum, <468.00 pg/mL) VB9 (serum, <8.38 ng/mL) Iron (serum, ferritin <57.00 ng/mL, transferrin saturation <30.19%)	Erythrocytes	sex, age, smoking, alcohol use, BMI; serum ferritin, transferrin saturation, VB12, VB9	Product term	Interaction	No	No	PFNA associated with higher hemoglobin and hematocrit in women with lower transferrin saturation, higher VB12, and higher VB9 but not at higher levels of transferrin saturation or lower levels of VB12 or VB9 (p-int <0.01). No evidence of an interaction between PFNA and ferritin.	Both*
Lin 2025 [133]	U.S. (NHANES)	Cross sectional	Individuals 6-79 y	2189	PAH (urine)	VD (serum 25OHD, continuous)	Lung function and metabolic health	age, sex, ethnicity, education, smoking, physical activity, energy intake, BMI	Product term	EMM	No	No	In individuals with BMI <28 kg/m2, associations between sum OH-PAHs with higher metabolic score, lower lung function measures, and higher odds of lung dysfunction were attenuated in individuals with higher VD status (p-int not reported)	Attenuate
Liu 2021 [111]	Canada (APrON)	Cohort	Mother-child pairs (2 y)	394	BPA, BPS (urine)	Se (RBC, <244 ng/mL) Cu (RBC, <815 ng/mL)	Neurodevelopment	Cd, Se, Cu, child sex, family income, ethnicity	Product term; stratification	EMM	No	No	BPA and BPS associated with poorer motor function in children whose mothers had low Se, and were not associated or associated with improved motor function in children whose mothers had higher Se (p-int <0.1).	Attenuate*
Loftus 2022 [134]	U.S. (CANDLE)	Cohort	Mother-child pairs (4-6 y)	829	PAH (urine)	VD (plasma unspecified, <20 ng/L)	Childhood asthma	child age and sex, study site, analytic batch, specific gravity; maternal age, education, race, ppBMI, income, parity, asthma hx, enrollment year, smoke exposure, VD, season of birth	Product term	EMM	No	No	Association between OH-PAHs and asthma outcomes did not vary by prenatal VD status (p-int >0.2)	Neither*
Lu 2024 [136]	China (MABC)	Cohort	Mother-child pairs (3-6 y)	2118	OPE, Phthalates (urine)	VD (serum 25OHD, <20 ng/L)	Cognitive development	maternal age at enrollment, ppBMI, breastfeeding duration, maternal IQ, uCr, GWG, sunscreen use, anxiety	Stratification	EMM	No	No	OPE and phthalates mixtures associated with adverse cognitive development in children whose mothers had VD deficiency during pregnancy but not in those without deficiency.	Attenuate
Ma 2024 [107]	U.S. (NHANES)	Cross sectional	Adults (³20 y)	11406	Phthalates (urine)	Iron (serum, continuous)	Anemia	age, gender, race, education, marital status, PIR, drinking, smoking, BMI, hypertension, high cholesterol, diabetes, congestive heart failure, coronary heart disease, cancer or malignancy, uCr	Mediation (causal mediation)	Mediation	No; described covariate selection for EDC only	No	Lower iron mediated 24-95% of the association between several phthalate metabolites and higher odds of anemia (p<0.05 for indirect effect).	Attenuate*
Mínguez-Alarcón 2016 [118]	U.S. (EARTH)	Cohort	Women in couples receiving IVF treatments	178	BPA (urine)	VB9 (diet/supp, FFQ, <400 ug/d food, <571 μg/d supp, <1875 μg/d total) VB12 (diet/supp, FFQ, <12.5 μg/d) Choline (diet/supp; FFQ, <295 μg/d) Betaine (diet/supp; FFQ, <115 mg/d)	IVF outcomes (implantation, clinical pregnancy, live birth, oocyte yield, embryo quality, fertilization rates)	age, BMI, E2 trigger result, protocol type, infertility diagnosis; intake of B12, folic acid supps, energy, soy foods; data-derived dietary patterns	Product term	EMM	No	No	BPA associated with lower odds of implantation and clinical pregnancy in women with low intake of VB9 from food, but was not in women with higher VB9 intake (p-int <0.1). No evidence of interaction between BPA and VB9 from supplements, VB12, choline, or betaine.	Attenuate*
Nakiwala 2022 [93]	France (SEPAGES)	Cohort	Pregnant women	437	Phthalates, phenols (urine)	Iodine (urine, <150 μg/L)	Thyroid hormones	age, ppBMI, education, smoking, parity, gestational age at serum collection, urinary iodine, serum selenium, analytical batch for hormones	Product term; stratification	EMM	No	No	Sum DEHP associated with lower TSH, MnBP associated with higher TT3 and FT3, and triclosan associated with higher TT4 in women with higher iodine but not low iodine (p-int <0.1).	Exacerbate*
Oulhote 2020 [121]	Canada (MIREC)	Cohort	Mother-child pairs (3-4 y)	510	Phthalates (urine)	VB9 (supp, <400, 400-<1000, ³1000 μg/d)	Autistic traits	child sex, folic acid supp, study site, year of enrollment, income, education, marital status, race/ethnicity, age, parity	Product term	EMM	No	No	Phthalates metabolites (DEHP, MCPP, MBP, MBzP, MEP) associated with higher scores for autistic traits overall and in sub-scale specific scores in children whose mother took <400 ug/day folic acid supp during pregnancy, but not in those who took higher doses (p-int <0.1).	Attenuate*
Ouyang 2014 [116]	China	Cohort	Women textile workers intending to become pregnant	291	OCC-DDT (serum)	VB6 (plasma; <30 nmol/L) VB12 (plasma, <258 pmol/L) VB9 (plasma, <6.8 nmol/L)	Clinical pregnancy, subclinical early pregnancy loss	age, education, BMI, perceived stress, tea consumption, occupational exposure to dust and noise, passive smoking	Product term; stratification	EMM	No	No	High DDT exposure associated with lower rates of clinical pregnancy in women with VB12 deficiency but not in those with sufficient VB12 (p-int=0.02). Continuous VB12 and B6 also attenuated associations between DDT and lower rates of clinical pregnancy (p-int <0.05). Continuous VB9 status attenuated associations between DDT and odds of pregnancy loss (p-int=0.006).	Attenuate*
Parks 2024 [141]	U.S. (NHANES)	Cross sectional	Adults (20-59 y)	3072	Sunscreen use (questionnaire)	VD (serum 25OHD, <50 nmol/L)	Antinuclear antibody	sampling weights, age, gender, race/ethnicity, season, BMI, BMI*age	Product term; stratification	EMM	No	No	In adults 20-39 years, frequent sunscreen use (vs never use) associated with higher odds of antinuclear antibody prevalence in those with sufficient VD status but not insufficient VD status (p-int = 0.001). No evidence of interaction in adults 40-59 years.	Exacerbate*
Philips 2018 [117]	Netherlands (Generation R Study)	Cohort	Pregnant women	877	Phthalates, bisphenols (urine)	VB9 (supp, yes/no)	Fertility (Time to pregnancy)	maternal age, education, parity, uCr	Product term; stratification	EMM	No	No	Total bisphenols, phthalic acid, BPA, BPS associated with lower rates of fecundability in women who did not take folic acid supp, but not in those who did take folic acid supplements (p-int <0.1).	Attenuate*
Ravoori 2010 [75]	Canada	Cross sectional	Inuit participants	83	PCB (plasma)	Se (whole blood; ratio Se:PCB ≤ 33)	DNA adducts	none	Stratification	Did not specify/EMM	No	Yes; nonlinear segmented regression of the ratio of selenium:PCB	Se correlated with lower adducts in individuals with a high ratio of Se:PCB but not in individuals with a lower ratio. Groups with high vs low Se:PCB ratio differed in age and PCB but not Se concentrations.	Attenuate
Romano 2015 [97]	U.S. (HOME)	Cohort	Mother-infant pairs	181	BPA (urine)	Iodine (urine, <150 μg/g)	Thyroid hormones and antibodies	maternal age, race/ethnicity, parity, serum cotinine, alcohol use, prenatal supp use, serum PCB-153, income, gestational week of sample collection, education, infant sex, gestational age at delivery, mode of delivery	Product term	EMM	No	No	Association between BPA and maternal or newborn thyroid hormones did not vary by maternal iodine status. However, in girls, BPA associated with lower TSH in infants with maternal iodine deficiency (p-int=0.11)	Attenuate*
Rusiecki 2017 [127]	U.S. (AHS)	Cohort	Male pesticide applicators	596	High pesticide exposure events (questionnaire)	VB9 (plasma, <16.56 ng/mL) VB12 (plasma, <585.95 ng/mL)	DNA methylation	age, alcohol use, skin sensitivity to sun, pack years, having personally mixed, loaded, or applied pesticides, and/or living on a farm	Product term; stratification	EMM	No	No	High pesticide exposure events associated with greater mean DNA methylation across CpG sites on GSTp1 (commonly hypermethylated in prostate cancer) in individuals with lower plasma VB9 compared to higher concentrations (p-int <0.01), and those with higher plasma VB12 compared to lower concentrations (p-int=0.09). No significant interactions for CpG sites on LINE-1, MGMT, or CDH1.	Both*
Schmidt 2017 [124]	U.S. (CHARGE)	Cohort	Mother-child pairs (2-5y)	516	Pesticides (questionnaire)	VB9 (supp, <800 μg/d)	Autism spectrum disorder	home ownership, child birth year, maternal intake of VB6 and VD in the first month of pregnancy	RERI	Interaction	Yes; described confounder selection for mitigator	No	Highest odds of ASD were among mothers exposed to pesticides and who took <800 ug folic acid supplements (odds ratios greater than expected by additive and multiplicative models)	Attenuate*
Shin 2018 [153]	U.S. (MARBLES)	Cohort	Mother-child pairs (3 y)	186	Phthalates (urine)	MMS (supp, yes/no)	Autism spectrum disorder	child's birth year, ppBMI, homeownership	Product term; stratification	EMM	No	No	MCPP and MCOP associated with lower odds of ASD in children whose mothers took MMS but not in children whose mothers did not take MMS (p-int=0.02 to 0.08). MCPP, MCOP, MCNP associated with higher odds of non-typical development for children whose mothers did not take MMS compared to those who did (p-int <0.01 to 0.11).	Attenuate*
Sung 2022 [76]	South Korea	Cross sectional	Children (10-12 y)	432	BPA (urine)	VD (serum 25OHD, <20, 20-<30, ³30 ng/mL)	Lung function (exhaled nitric oxide, small airway function)	height, gender, BMIz, allergic disease, prematurity and/or LBW, aeroallergen sensitization	Product term	Interaction	No	Yes; Marginal effect plots to determine cut point of mitigator	BPA associated with poorer lung function (higher FeNO) in children with low VD status but not in those with higher VD status (p-int=0.005).	Attenuate*
Uldbjerg 2024 [81]	U.S. (PEACE)	Cohort	Mother-child pairs (9 y)	147	Phthalates, BPA (urine)	VB9 (diet/supp; FFQ, <1780 μg/d) Iron (diet/supp; FFQ, <27 mg/d)	Autistic traits	age, education, BMI, smoking, parity, mode of conception; child sex, age, race, birth year	Product term; stratification	EMM	No	Yes; johnson-neyman plots	Phthalates and BPA associated with higher scores for autistic traits in children whose mothers had lower VB9 intake (MnBP, MiBP, MBzP, BPA) and lower iron intake (MBzP) during pregnancy (p-int >0.1). Using Johnson-Neyman plots, significant interactions with MiBP were identified for VB9 >1943 mg/day and iron 36-50 mg/day in which MiBP was associated with lower scores for autistic traits at these v…	Attenuate*
Villanger 2020 [94]	Norway (MoBa)	Cohort	Pregnant women	1072	Phthalates (urine)	Iodine (diet, FFQ, <150 μg/d)	Thyroid hormones and antibodies	age, smoking, parity	Product term	EMM	No	No	In factor analysis of phthalates metabolites, factor 1 (highest in MiBP, MnBP, MBzP) associated with higher TSH and lower TT4 and FT4 in individuals with higher iodine intake but not low intake (p-int <0.05).	Exacerbate*
Wang 2022 [80]	China	Cohort	Mother-infant pairs	228	OCC (cord serum)	Se (cord blood)	Thyroid hormones	education, parity, age, ppBMI, delivery mode, family location, child sex, gestational age	BKMR interaction plots	Interaction	No	Yes; BKMR, GAM	No evidence of an interaction between Se with any of the contaminants after visual assessment of interaction plots from BKMR	Neither*
Webster 2016 [92]	U.S. (NHANES)	Cross sectional	Adults (³18 y)	1525	PFAS (serum)	Iodine (urine, <100 μg/L)	Thyroid hormones	age, race, serum cotinine, sex, parity, pregnancy, menopause status	Stratification	EMM	No	No	Association between PFAS and thyroid outcomes did not vary by iodine levels	Neither
Wu 2023 [138]	U.S. (NHANES)	Cross sectional	Women of reproductive age (20-44 y)	2968	Household pesticides (questionnaire)	VD (diet, 24HR, <6 μg/d)	Infertility	age, race, PIR, BMI, marital status, education, waist circumference, smoking, work activity; intake of energy, protein, fiber, Mg, Ca, VD; hx of hypertension and diabetes	Product term; stratification	EMM	No	No	Household pesticide use associated with higher odds of infertility in women with low VD intake, but not in women with higher VD intake (p-int =0.043).	Attenuate*
Xu 2024 [112]	U.S. (NHANES)	Cross sectional	Adults (³18 y)	12994	Phthalates (urine)	VA, VB1, VB2, VB3, VB6, VB9, VB12, VE, VC, carotenoids, Zn, Se, Mg (diet; 24HR)	Biological aging and acceleration	sex, age, race, education, PIR, alcohol use, cotinine levels, physical activity, BMI, hypertension, energy intake	Product term; stratification	EMM	No	No	Higher quartiles of intake for several nutrients (lutein+zeaxanthin, VA, B1, B2, B3, B6, B12, Se) attenuated associations between phthalates metabolites (MBzP, MiBP, MCPP, MEHHP, MEOHP, and/or MBP) and higher aging acceleration (p-int <0.05). Associations were not attenuated by other nutrients (VB9, VC, VE, Zn, Mg).	Attenuate*
Yang 2023a [73]	U.S. (NHANES)	Cross sectional	Adolescents (12-19 y) and Adults (³20 y)	648 -2,691	PAH (urine)	Iodine (urine, <100, 100-<300, ³300 μg/L)	Thyroid hormones	age, sex, race, smoking status, BMI, PIR, urinary iodine	Product term; stratification	EMM	No	Yes; excessive iodine levels	In adolescents, 3-PHE associated with lower TT3 in individuals with excessive iodine, and 1-PYR associated with higher TT3 in those with adequate iodine status, but not in the other levels of iodine status (p-int <0.05). In adults, 1-NAP associated with lower TT3 and peripheral deiodinase activity in those with excessive iodine status, but in the other levels of iodine status (p-int <0.05).	Both*
Yang 2023b [87]	China	Cross sectional	Children (8-10 y)	509	PAH (urine)	Iodine (urine)	Thyroid volume	age, gender, uCr	Mediation (causal mediation)	Mediation	No; did not describe confounder selection	No	Lower iodine mediated 8-15% of the associations between several PAH metabolites with higher thyroid volume (p=0.002 for indirect effects).	Attenuate*
Zhang 2022a [152]	China	Cohort	Mother-father-infant pairs	5163	Occupational EDC exposure (questionnaire)	MMS (supp, yes/no)	Birth outcomes (preterm, LBW, birth defects, congenital heart disease)	maternal age, ppBMI, education, passive smoking, alcohol use; paternal age, smoking, alcohol use; income	Stratification with Cochran Q	EMM	No	No	Maternal EDC exposure associated with higher odds of birth defects and congenital heart disease in mothers who did not take MMS during pregnancy, but not in those who did (Cochran Q=0.07 and 0.15). Paternal EDC exposure associated with higher odds of preterm birth and LBW in mothers who took MMS during pregnancy, but not in those who did not (Cochran Q=0.23 and 0.32).	Attenuate*
Zhang 2022b [128]	China (Sheyang Mini Birth Cohort Study)	Cross sectional	Mother-infant pairs	726	Triclosan (urine)	Betaine/choline (cord serum, continuous)	Birth outcomes (head circumference, ponderal index)	infant sex, gestational duration, prepregnancy weight, gestational weight gain, passive smoking, maternal and paternal age and education, family location and annual income, delivery mode	Mediation (multivariable causal mediation)	Mediation	No; described covariate selection for EDC only	No	Triclosan was associated with lower head circumference, which was mediated by higher betaine and choline (p<0.05 for indirect effects).	Exacerbate*
Zhang 2023a [78]	U.S. (NHANES)	Cross sectional	Adolescents (12-19 y)	819	PFAS (serum)	VB9 (RBC, <234ng/mL [2003−04 cycle], <441.5ng/mL [2009−10 cycle])	IgG antibodies for rubella, measles, mumps	age, sex, race, PIR, BMI, serum cotinine, survey cycle; dietary intake of milk and milk products, eggs, meat	Product term; stratification for BKMR	EMM	No	Yes; GAM of EDC across folate levels	PFOA and PFAS mixture associated with lower rubella and mumps antibodies in adolescents with low VB9 status but not in those with higher concentrations (p-int <0.05).	Attenuate*
Zhang 2023b [77]	U.S.	Cohort	Mother-infant pairs	898-1,400	PFAS (plasma)	VB9 (diet/supp, FFQ, <660.5 μg/d; plasma, <14.01 ng/mL)	Birth outcomes (BW, GA, BWZ score, LBW, preterm)	maternal age, education, race/ethnicity, BMI, smoking, parity, breastfeeding hx, infertility, planned pregnancy; gestational age, AHEI-P; paternal education, income; infant sex; energy intake (residual method)	Product term	EMM	No	Yes; GAM of EDC across folate levels	PFOA, PFOS, PFNA, and PFAS mixtures associated with lower BW, lower BWZ, lower GA, and/or higher odds of LBW among mothers with VB9 intake or plasma VB9 in the first quartile but not in higher quartiles (p for heterogeneity >0.1).	Attenuate
Zhang 2025 [140]	U.S. (NHANES)	Cross sectional	Adults (³20 y)	3073	Dioxins, PCB (serum)	VD (serum 25OHD, <25, 25-<50, 50-<75 nmol/L)	Kidney function (eGFR and albumin-to-creatinine ratio)	age, gender, race/ethnicity, education, PIR, smoking, marital status, BMI, DASH diet index	Product term; stratification	EMM	No	No	Chemical mixture associated with higher albumin-to-creatinine ratio in individuals with VD deficiency, but not in those with adequate VD status (p-int <0.05). VD did not attenuate the association between chemicals and lower eGFR.	Attenuate*
Zhao 2022 [86]	China	Nested case control	Mother-infant pairs	164	PAH (BaP DNA adducts)	VA (diet; FFQ, <580 mg/d) VB9 (diet; FFQ, <190 μg/d) VC (diet; FFQ, <105 mg/d) VE (diet; FFQ, <21 mg/d) Carotenoids (diet; FFQ, <3038 μg/d)	Birth outcomes (Preterm)	maternal age, education, income, BMI, passive smoking, parity, cesarean-section, infant gender, physical activity, employment	Product term; stratification	EMM	No	No	Higher DNA BaP adducts associated with higher risk of preterm birth in women with lower intakes of VC, VA, VE, VB9, and carotene, but not in women with higher intakes (p-int >0.05).	Attenuate
Zhou 2024 [142]	U.S. (NHANES)	Cross sectional	Adults (20-80 y)	5476	Phthalates, phenols (urine)	VD (serum 25OHD, <30 nmol/L)	Sleep duration	age, gender, race, education, marital status, PIR, physical activity, BMI, smoking, alcohol use, uCr	Stratification	EMM	No	No	Triclosan associated with higher sleep time and MZP with lower sleep time in individuals with VD deficiency but not normal VD status, and MEP associated with lower sleep time in individuals with normal VD status but not VD deficiency. Mixture associated with lower sleep duration in individuals with normal VD status but not VD deficiency.	Exacerbate*
*Indicates that results are supported by formal statistical analysis Abbreviations: 1-NAP: 1-hydroxynaphthalene, 1-PYR: 1-hydroxypyrene, 2-NAP: 2-hydroxynaphthalene, 25OHD: 25-hydroxyviatmin D, 3-PHE: 3-hydroxyphenanthrene, ADHD: attention deficit hyperactivity disorder, AHEI-P: Alternate Healthy Eating Index for Pregnancy, AHS: Agricultural Health StudyALT: alanine transaminase, APrON: lberta Pr…
